# Supplementary material for: Residues and Safety Assessment of Cyantraniliprole and Indoxacarb in Wild Garlic (Allium vineale)
Source: Toxics. 2023 Feb 25;11(3):219. doi: 10.3390/toxics11030219 (PMC10056846; doi:10.3390/toxics11030219)
Supplement: Supplementary file 1 [file toxics-11-00219-s001.zip]

Archive with 1 entries (1 files):
- toxics-2153035-supplementary.pdf
